# Supplementary material for: Sepal Identity of the Pappus and Floral Organ Development in the Common Dandelion (Taraxacum officinale; Asteraceae)
Source: Plants (Basel). 2021 Aug 16;10(8):1682. doi: 10.3390/plants10081682 (PMC8398263; doi:10.3390/plants10081682)
Supplement: Supplementary file 1 [file plants-10-01682-s001.zip]

Archive with 4 entries (3 files):
- plants-1314080-sup/
- plants-1314080-sup/plants-10-01682-TableS1,FiguresS1-S5.pdf
- plants-1314080-sup/plants-10-01682-VideoSV1.mpg
- plants-1314080-sup/plants-10-01682-VideoSV2.mpg
